# Supplementary material for: Causal association between metabolites and age-related macular degeneration: a bidirectional two-sample mendelian randomization study
Source: Hereditas. 2024 Dec 20;161:51. doi: 10.1186/s41065-024-00356-6 (PMC11662531; doi:10.1186/s41065-024-00356-6)
Supplement: Supplementary file 11 — Supplementary Material 11 [file 41065_2024_356_MOESM11_ESM.xlsx]

## Sheet: Sheet1
id.exposure	id.outcome	outcome	exposure	method	nsnp	b	se	pval	lo_ci	up_ci	or	or_lci95	or_uci95
GCST90199673	GCST90043776	AMD	DHEAS levels	MR Egger	45	0.00944681871333796	0.193185375647282	0.961225198909261	-0.369197	0.388090154982011	1.00949158074715	0.691289546569206	1.47416268140741
GCST90199673	GCST90043776	AMD	DHEAS levels	Weighted median	45	0.00369375231471578	0.137955391393645	0.978639212198109	-0.266699	0.274086319446261	1.00370058262503	0.765903715581204	1.31532833575217
GCST90199673	GCST90043776	AMD	DHEAS levels	Inverse variance weighted	45	-0.0348335	0.0960321886059429	0.716808793099489	-0.223057	0.153389617461857	0.965766229787202	0.80006959457957	1.16577909836396
GCST90199673	GCST90043776	AMD	DHEAS levels	Simple mode	45	-0.266743	0.30522435274653	0.386903625920707	-0.864983	0.331496238175381	0.765869496999961	0.421058615998565	1.39305090585528
GCST90199673	GCST90043776	AMD	DHEAS levels	Weighted mode	45	-0.0140451	0.209105512231463	0.946752487864165	-0.423892	0.395801667190727	0.986053035996535	0.65449460227932	1.4855746501375
GCST90199772	GCST90043776	AMD	1-stearoyl-GPE (18:0) levels	MR Egger	35	-0.0317603	0.193029428075487	0.870312933624615	-0.410098	0.346577392351958	0.968738773839926	0.663585238356903	1.41421893932508
GCST90199772	GCST90043776	AMD	1-stearoyl-GPE (18:0) levels	Weighted median	35	-0.0532713	0.119177995118193	0.654882909524148	-0.28686	0.180317602277022	0.948122782077204	0.750616703809268	1.1975976624712
GCST90199772	GCST90043776	AMD	1-stearoyl-GPE (18:0) levels	Inverse variance weighted	35	0.0393309999903246	0.0789925098655164	0.618548911678729	-0.115494	0.194156319326737	1.04011470463561	0.890925633262887	1.21428608450422
GCST90199772	GCST90043776	AMD	1-stearoyl-GPE (18:0) levels	Simple mode	35	-0.124435	0.21865813294073	0.573038789508522	-0.553005	0.304134809109708	0.882995538145213	0.575218637102511	1.35545177102008
GCST90199772	GCST90043776	AMD	1-stearoyl-GPE (18:0) levels	Weighted mode	35	-0.0742145	0.152125684890777	0.628787628004806	-0.372381	0.223951885237985	0.928472554912601	0.689091786724698	1.25101082589211
GCST90199797	GCST90043776	AMD	Gulonate levels	MR Egger	22	0.265886595835031	0.284266123262347	0.36076823865098	-0.291275	0.823048197429231	1.30458710468655	0.747310135165597	2.27743132820927
GCST90199797	GCST90043776	AMD	Gulonate levels	Weighted median	22	0.216928967559092	0.168219413895789	0.197203594983732	-0.112781	0.546639018794838	1.24225585853786	0.893346206778119	1.72743736567397
GCST90199797	GCST90043776	AMD	Gulonate levels	Inverse variance weighted	22	0.180538715892959	0.120838455541581	0.13516250488327	-0.0563047	0.417382088754458	1.19786249689896	0.945251114679681	1.51798240614955
GCST90199797	GCST90043776	AMD	Gulonate levels	Simple mode	22	0.327188080383334	0.331682410676229	0.335142470367754	-0.322909	0.977285605308742	1.38706233186379	0.724039417120311	2.65723366295088
GCST90199797	GCST90043776	AMD	Gulonate levels	Weighted mode	22	0.300788850812569	0.293488262897555	0.317083648975597	-0.274448	0.876025846091777	1.35092406490253	0.759991412987203	2.40133743348425
GCST90199835	GCST90043776	AMD	5alpha-androstan-3beta,17beta-diol disulfate levels	MR Egger	28	0.056707271516111	0.146215872095522	0.701297075475904	-0.229876	0.343290380823333	1.05834595703883	0.794632259675076	1.40957801692878
GCST90199835	GCST90043776	AMD	5alpha-androstan-3beta,17beta-diol disulfate levels	Weighted median	28	0.127897910708788	0.138516624941747	0.355830160797557	-0.143595	0.399390495594612	1.13643697872909	0.866238785860819	1.49091570096287
GCST90199835	GCST90043776	AMD	5alpha-androstan-3beta,17beta-diol disulfate levels	Inverse variance weighted	28	0.0871833525626923	0.0908414386827983	0.337190573987351	-0.0908659	0.265232572380977	1.09109671675823	0.91314018468421	1.30373415307781
GCST90199835	GCST90043776	AMD	5alpha-androstan-3beta,17beta-diol disulfate levels	Simple mode	28	0.30336601484812	0.275087714732537	0.279848107062697	-0.235806	0.842537935723892	1.35441010794026	0.789933980478547	2.32225323359232
GCST90199835	GCST90043776	AMD	5alpha-androstan-3beta,17beta-diol disulfate levels	Weighted mode	28	0.134606716779637	0.137159978595993	0.335115643539123	-0.134227	0.403440274827782	1.14408674574106	0.874391693983826	1.49696582296741
GCST90199863	GCST90043776	AMD	16a-hydroxy DHEA 3-sulfate levels	MR Egger	23	-0.0609055	0.101060663285673	0.553186412664843	-0.258984	0.137173448144383	0.940912197035269	0.771835100674679	1.14702708098642
GCST90199863	GCST90043776	AMD	16a-hydroxy DHEA 3-sulfate levels	Weighted median	23	-0.0751698	0.096254944869787	0.434834704743828	-0.26383	0.113489851283527	0.927585931141377	0.7681044652636	1.12018052044019
GCST90199863	GCST90043776	AMD	16a-hydroxy DHEA 3-sulfate levels	Inverse variance weighted	23	0.00217233957457495	0.0759827187667527	0.977191654375172	-0.146754	0.15109846835741	1.00217470081368	0.863506555878485	1.16311118209082
GCST90199863	GCST90043776	AMD	16a-hydroxy DHEA 3-sulfate levels	Simple mode	23	0.0668178304759484	0.259516280725518	0.799208404493951	-0.441834	0.575469740697963	1.06910070286787	0.642856289486049	1.77796551354637
GCST90199863	GCST90043776	AMD	16a-hydroxy DHEA 3-sulfate levels	Weighted mode	23	-0.0627928	0.0975898106270967	0.526592114809598	-0.254069	0.128483226993097	0.93913804120929	0.775638412501252	1.13710234850572
GCST90199872	GCST90043776	AMD	Androstenediol (3beta,17beta) monosulfate (1) levels	MR Egger	32	0.0529221021793826	0.209270479264543	0.802079203609069	-0.357248	0.463092241537886	1.0543475105471	0.699598949662323	1.58897990560653
GCST90199872	GCST90043776	AMD	Androstenediol (3beta,17beta) monosulfate (1) levels	Weighted median	32	0.0916166863949714	0.154495018039028	0.553176211018841	-0.211194	0.394426921751466	1.09594465106222	0.809617351118139	1.48353376633182
GCST90199872	GCST90043776	AMD	Androstenediol (3beta,17beta) monosulfate (1) levels	Inverse variance weighted	32	-0.030408	0.109957946305709	0.782131931196009	-0.245926	0.185109602368229	0.970049699314099	0.781980443430724	1.20335032294543
GCST90199872	GCST90043776	AMD	Androstenediol (3beta,17beta) monosulfate (1) levels	Simple mode	32	-0.158514	0.327451938118933	0.631730263831339	-0.800319	0.483292295731043	0.853411440113762	0.449185515520197	1.6214037651539
GCST90199872	GCST90043776	AMD	Androstenediol (3beta,17beta) monosulfate (1) levels	Weighted mode	32	0.158933043004137	0.225583834917436	0.486355649667444	-0.283211	0.601077359442312	1.17225945308155	0.753360605962566	1.8240829351347
GCST90199925	GCST90043776	AMD	Succinimide levels	MR Egger	19	0.481572032050151	0.215408421692858	0.0390797814015223	0.059371525532148	0.903772538568153	1.6186169208854	1.06116941904508	2.46889958338049
GCST90199925	GCST90043776	AMD	Succinimide levels	Weighted median	19	0.22895610546475	0.152730294054061	0.133850881686094	-0.0703953	0.528307481810709	1.25728684977665	0.932025344607696	1.69605926680745
GCST90199925	GCST90043776	AMD	Succinimide levels	Inverse variance weighted	19	0.287165083851409	0.107779137363054	0.00771293033290368	0.0759179746198221	0.498412193082995	1.33264419335361	1.07887407547156	1.64610549688374
GCST90199925	GCST90043776	AMD	Succinimide levels	Simple mode	19	0.0425938821901275	0.275633740389163	0.878910797855183	-0.497648	0.582836013352886	1.04351401915667	0.6079587474099	1.79111084891149
GCST90199925	GCST90043776	AMD	Succinimide levels	Weighted mode	19	0.101884276660245	0.24648220075635	0.684230423641666	-0.381221	0.584989390142692	1.10725532902889	0.68302703544345	1.7949719411427
GCST90199932	GCST90043776	AMD	Mannonate levels	MR Egger	19	0.0193054462268128	0.268092194890872	0.943433998149018	-0.506155	0.544766148212922	1.01949300135475	0.602808774704282	1.72420512677707
GCST90199932	GCST90043776	AMD	Mannonate levels	Weighted median	19	-0.102711	0.183291996172062	0.575229393319698	-0.461963	0.256541595688843	0.902387981402417	0.630045632735855	1.29245252513467
GCST90199932	GCST90043776	AMD	Mannonate levels	Inverse variance weighted	19	-0.125033	0.134144122893972	0.351295476675442	-0.387955	0.137889503003308	0.882467800197328	0.678442561276921	1.14784870943149
GCST90199932	GCST90043776	AMD	Mannonate levels	Simple mode	19	-0.0995309	0.334668197323482	0.769564938779305	-0.755481	0.556418808688877	0.90526201480327	0.469784817219884	1.74441421988763
GCST90199932	GCST90043776	AMD	Mannonate levels	Weighted mode	19	-0.106307	0.346623598589347	0.762596122867707	-0.785689	0.573075022817502	0.899148359909917	0.455805323099503	1.77371288169929
GCST90200335	GCST90043776	AMD	Stearoyl sphingomyelin (d18:1/18:0) levels	MR Egger	32	-0.33264	0.176394439002028	0.0690412295238488	-0.678373	0.0130927363446662	0.717028016808426	0.507441693387555	1.01317882150366
GCST90200335	GCST90043776	AMD	Stearoyl sphingomyelin (d18:1/18:0) levels	Weighted median	32	-0.169738	0.125671599970831	0.176809182154775	-0.416054	0.0765786192539783	0.843886124819439	0.659644613993374	1.07958706333032
GCST90200335	GCST90043776	AMD	Stearoyl sphingomyelin (d18:1/18:0) levels	Inverse variance weighted	32	-0.0591414	0.0855830284653153	0.489539522380008	-0.226884	0.108601319703313	0.942573464678931	0.797013109411839	1.11471784569827
GCST90200335	GCST90043776	AMD	Stearoyl sphingomyelin (d18:1/18:0) levels	Simple mode	32	-0.169318	0.265313162041906	0.52804275742584	-0.689332	0.350696088622525	0.844240637941494	0.501911481464979	1.42005568924526
GCST90200335	GCST90043776	AMD	Stearoyl sphingomyelin (d18:1/18:0) levels	Weighted mode	32	-0.233541	0.170871147746714	0.18152940765049	-0.568449	0.101366292496717	0.791725009974693	0.566403472004253	1.10668193682033
GCST90200426	GCST90043776	AMD	Xylose levels	MR Egger	26	-0.234928	0.201174250078214	0.25436446697029	-0.62923	0.15937331626831	0.790627603675724	0.53300219104918	1.1727756812098
GCST90200426	GCST90043776	AMD	Xylose levels	Weighted median	26	-0.0691301	0.134106869755047	0.606213848884684	-0.33198	0.193719327392726	0.933205227341622	0.717501958276357	1.21375556720404
GCST90200426	GCST90043776	AMD	Xylose levels	Inverse variance weighted	26	-0.0625473	0.0985807631987694	0.525769162253521	-0.255766	0.130671007021353	0.939368640102076	0.774323460771723	1.13959280160228
GCST90200426	GCST90043776	AMD	Xylose levels	Simple mode	26	0.250314046323724	0.303577344761552	0.417426407060035	-0.344698	0.845325642056365	1.28442872347461	0.708434587528299	2.32873602549893
GCST90200426	GCST90043776	AMD	Xylose levels	Weighted mode	26	0.234273705215604	0.285837172459659	0.420186614505408	-0.325967	0.794514563236537	1.26399040563296	0.721828897096618	2.21336628660673
GCST90200472	GCST90043776	AMD	X-11850 levels	MR Egger	22	0.148893030532927	0.317348537129956	0.644016489155515	-0.47311	0.770896163307641	1.16054883927823	0.623061466936706	2.16170262457727
GCST90200472	GCST90043776	AMD	X-11850 levels	Weighted median	22	0.204952355634818	0.171497222392449	0.232057016530655	-0.131182	0.541086911524018	1.22746658170392	0.877057959648986	1.71787302381123
GCST90200472	GCST90043776	AMD	X-11850 levels	Inverse variance weighted	22	0.0285922278820714	0.125965069723251	0.820435118799468	-0.218299	0.275483764539642	1.02900490940174	0.803884795880761	1.31716771980092
GCST90200472	GCST90043776	AMD	X-11850 levels	Simple mode	22	0.322620445003091	0.32703225079871	0.335113885647003	-0.318363	0.963603656568563	1.38074118422097	0.727338886322585	2.62112510915358
GCST90200472	GCST90043776	AMD	X-11850 levels	Weighted mode	22	0.306982466803792	0.322317796011892	0.351717828466876	-0.32476	0.938725346987102	1.35931713468901	0.722700482267761	2.5567204090706
GCST90200517	GCST90043776	AMD	X-13553 levels	MR Egger	23	0.180967649466122	0.255955043125417	0.4873206734691	-0.320704	0.682639533991938	1.19837641054944	0.725637837486683	1.97909473179548
GCST90200517	GCST90043776	AMD	X-13553 levels	Weighted median	23	0.0380583436818283	0.174490096169452	0.827342027219321	-0.303942	0.380058932173955	1.03879	0.737903482975558	1.46237076758333
GCST90200517	GCST90043776	AMD	X-13553 levels	Inverse variance weighted	23	-0.00600109	0.12526268150668	0.961789532625398	-0.251516	0.239513766333487	0.994016881151868	0.777621058208847	1.27063117643802
GCST90200517	GCST90043776	AMD	X-13553 levels	Simple mode	23	0.00623008685101256	0.324369691564438	0.98484930656296	-0.629535	0.641994682317312	1.00624953420736	0.532839775612378	1.9002675315086
GCST90200517	GCST90043776	AMD	X-13553 levels	Weighted mode	23	0.013663500786973	0.323739527894823	0.966715803659419	-0.620866	0.648192975460826	1.01375727301274	0.537478793406078	1.91208252529097
GCST90200697	GCST90043776	AMD	N2-acetyl,N6,N6-dimethyllysine levels	MR Egger	25	-0.0237353	0.0572791924390362	0.682435475218356	-0.136003	0.0885318963416682	0.976544146440511	0.872840417200037	1.09256910101205
GCST90200697	GCST90043776	AMD	N2-acetyl,N6,N6-dimethyllysine levels	Weighted median	25	-0.0332363	0.040683286001442	0.413956040572463	-0.112976	0.0465029615981994	0.967309977585559	0.893172525133862	1.04760118163771
GCST90200697	GCST90043776	AMD	N2-acetyl,N6,N6-dimethyllysine levels	Inverse variance weighted	25	-0.048576	0.0425908703728689	0.254066963220076	-0.132054	0.0349020839223003	0.952584919134265	0.876293561830889	1.03551830994412
GCST90200697	GCST90043776	AMD	N2-acetyl,N6,N6-dimethyllysine levels	Simple mode	25	-0.0455518	0.165978546506481	0.786091829607986	-0.37087	0.279766108763481	0.95547006743683	0.690133795585996	1.32282038005771
GCST90200697	GCST90043776	AMD	N2-acetyl,N6,N6-dimethyllysine levels	Weighted mode	25	-0.0373682	0.0381194886336335	0.33672114668974	-0.112082	0.0373459630249426	0.963321341687045	0.893970562307085	1.03805208636272
id.exposure	id.outcome	AMD	exposure	method	nsnp	b	se	pval	lo_ci	up_ci	or	or_lci95	or_uci95
GCST90199673	GCST90086108	AMD	DHEAS levels	MR Egger	45	-0.255988	0.125367083972964	0.0473248940454485	-0.501708	-0.0102688	0.774151004810267	0.605495703166108	0.98978370137886
GCST90199673	GCST90086108	AMD	DHEAS levels	Weighted median	45	-0.0105666	0.10354800546186	0.918720977500896	-0.213521	0.192387537207561	0.989489076417487	0.807735484923173	1.2121401753727
GCST90199673	GCST90086108	AMD	DHEAS levels	Inverse variance weighted	45	-0.137947	0.0656225621568687	0.03554274175771	-0.266567	-0.0093263	0.871145281070453	0.766004878967898	0.990717058818006
GCST90199673	GCST90086108	AMD	DHEAS levels	Simple mode	45	-0.0159014	0.195965704241324	0.935695691936266	-0.399994	0.368191407188513	0.984224386244563	0.670323965115156	1.44511861859522
GCST90199673	GCST90086108	AMD	DHEAS levels	Weighted mode	45	-0.00811644	0.141909034375104	0.954649078859597	-0.286258	0.270025267656757	0.991916409645034	0.751068704715899	1.30999755088353
GCST90199772	GCST90086108	AMD	1-stearoyl-GPE (18:0) levels	MR Egger	34	-0.451252	0.157427670286246	0.00728231503095867	-0.75981	-0.142694	0.636830247791829	0.467755114481281	0.867019412395612
GCST90199772	GCST90086108	AMD	1-stearoyl-GPE (18:0) levels	Weighted median	34	-0.153824	0.102040832204529	0.13168892694896	-0.353824	0.0461760195178169	0.857422904216635	0.701998478228788	1.04725873271151
GCST90199772	GCST90086108	AMD	1-stearoyl-GPE (18:0) levels	Inverse variance weighted	34	-0.120266	0.0695686084077932	0.0838549267425584	-0.256621	0.0160881596781943	0.886684269899839	0.77366154198949	1.01621827093286
GCST90199772	GCST90086108	AMD	1-stearoyl-GPE (18:0) levels	Simple mode	34	-0.171425	0.219847363783027	0.441097388742834	-0.602326	0.259475796149662	0.842463419351961	0.547536654934856	1.29625040908109
GCST90199772	GCST90086108	AMD	1-stearoyl-GPE (18:0) levels	Weighted mode	34	-0.403698	0.197780344094441	0.0493004781897213	-0.791347	-0.0160482	0.667846	0.453233823899414	0.984079915519139
GCST90199797	GCST90086108	AMD	Gulonate levels	MR Egger	20	0.0819869933296911	0.208528465039969	0.698812155135438	-0.326729	0.490702784808031	1.08544169175551	0.721279328793107	1.6334637901969
GCST90199797	GCST90086108	AMD	Gulonate levels	Weighted median	20	-0.00321072	0.141940881403598	0.981953280180338	-0.281415	0.274993405233783	0.99679442653964	0.754715177036016	1.31652199268423
GCST90199797	GCST90086108	AMD	Gulonate levels	Inverse variance weighted	20	-0.0858206	0.0968546842179212	0.375576799927225	-0.275656	0.104014610359114	0.917758889275189	0.75907419573308	1.10961666669513
GCST90199797	GCST90086108	AMD	Gulonate levels	Simple mode	20	-0.31412	0.238023738767507	0.20261603163952	-0.780647	0.152406181844128	0.730431118303965	0.458109576206429	1.16463319323054
GCST90199797	GCST90086108	AMD	Gulonate levels	Weighted mode	20	-0.0410017	0.219885817383451	0.854054226226359	-0.471978	0.38997451040662	0.959827506239881	0.623767301929674	1.47694314672258
GCST90199835	GCST90086108	AMD	5alpha-androstan-3beta,17beta-diol disulfate levels	MR Egger	27	0.0904351642908723	0.109135402057342	0.415143508375687	-0.12347	0.304340552323262	1.09465053289728	0.883847958537534	1.35573067471355
GCST90199835	GCST90086108	AMD	5alpha-androstan-3beta,17beta-diol disulfate levels	Weighted median	27	0.0022011019310556	0.0939754066232285	0.981313571839948	-0.181991	0.186392898912584	1.00220352613422	0.833609097070222	1.20489556954926
GCST90199835	GCST90086108	AMD	5alpha-androstan-3beta,17beta-diol disulfate levels	Inverse variance weighted	27	0.0295329821183521	0.0688280673866968	0.667862522254789	-0.10537	0.164435994196278	1.02997340561645	0.899991437169162	1.17872812169628
GCST90199835	GCST90086108	AMD	5alpha-androstan-3beta,17beta-diol disulfate levels	Simple mode	27	0.0563511860938568	0.168720368557105	0.741064891203468	-0.274341	0.387043108465782	1.05796916256132	0.760073046672187	1.47261997229253
GCST90199835	GCST90086108	AMD	5alpha-androstan-3beta,17beta-diol disulfate levels	Weighted mode	27	0.0316726300836467	0.0965127738920364	0.74541114912949	-0.157492	0.220837666912038	1.03217954545774	0.854283300375012	1.24712096513376
GCST90199863	GCST90086108	AMD	16a-hydroxy DHEA 3-sulfate levels	MR Egger	23	0.0448323259199446	0.0743550242038641	0.552998902974418	-0.100904	0.190568173359518	1.0458524828531	0.904020247178318	1.20993685628618
GCST90199863	GCST90086108	AMD	16a-hydroxy DHEA 3-sulfate levels	Weighted median	23	0.0169316887100849	0.0648488257836331	0.794019431227531	-0.110172	0.144035387246006	1.01707584218941	0.895680056274871	1.15492497741608
GCST90199863	GCST90086108	AMD	16a-hydroxy DHEA 3-sulfate levels	Inverse variance weighted	23	0.0655831343103813	0.0560869801817324	0.242278270814612	-0.0443473	0.175513615466577	1.0677815029026	0.956621620255812	1.1918582162465
GCST90199863	GCST90086108	AMD	16a-hydroxy DHEA 3-sulfate levels	Simple mode	23	0.224668761301679	0.170688937626491	0.201641088534298	-0.109882	0.559219079049602	1.25190796713974	0.89594024735911	1.7493058971373
GCST90199863	GCST90086108	AMD	16a-hydroxy DHEA 3-sulfate levels	Weighted mode	23	0.0234010592215095	0.067681693502034	0.732813746161596	-0.109255	0.156057178485496	1.02367701233541	0.896501726566057	1.16889303671267
GCST90199872	GCST90086108	AMD	Androstenediol (3beta,17beta) monosulfate (1) levels	MR Egger	31	-0.0544387	0.141437785990971	0.703123531921089	-0.331657	0.222779342118442	0.947016541745941	0.717733621860239	1.24954482140044
GCST90199872	GCST90086108	AMD	Androstenediol (3beta,17beta) monosulfate (1) levels	Weighted median	31	-0.0125536	0.117862410532471	0.915176916373376	-0.243564	0.218456679660983	0.987524823320891	0.783829333158952	1.24415511823822
GCST90199872	GCST90086108	AMD	Androstenediol (3beta,17beta) monosulfate (1) levels	Inverse variance weighted	31	-0.0614188	0.078455125667167	0.433714041230967	-0.215191	0.0923532961202445	0.940429352344014	0.806387569576881	1.09675
GCST90199872	GCST90086108	AMD	Androstenediol (3beta,17beta) monosulfate (1) levels	Simple mode	31	-0.0812099	0.183402150241532	0.661089236930862	-0.440678	0.278258344922123	0.922000171376087	0.643599858304542	1.32082738218268
GCST90199872	GCST90086108	AMD	Androstenediol (3beta,17beta) monosulfate (1) levels	Weighted mode	31	-0.0338957	0.154957089012313	0.828331828595884	-0.337612	0.269820165929302	0.96667229571921	0.713472330340321	1.30972889567465
GCST90199925	GCST90086108	AMD	Succinimide levels	MR Egger	21	0.0171924505560957	0.13918359149856	0.902989885856643	-0.255607	0.289992289893274	1.01734109134548	0.774445965286543	1.33641718406663
GCST90199925	GCST90086108	AMD	Succinimide levels	Weighted median	21	0.0809288221596426	0.102909995737258	0.431630898451725	-0.120775	0.282632413804668	1.08429	0.886233543952963	1.3266174259279
GCST90199925	GCST90086108	AMD	Succinimide levels	Inverse variance weighted	21	0.0545695501659564	0.0809351010796399	0.500159782644458	-0.104063	0.213202348282051	1.05608592481086	0.90116829857108	1.23763505923597
GCST90199925	GCST90086108	AMD	Succinimide levels	Simple mode	21	0.195162111953554	0.184410141546521	0.302531948438685	-0.166282	0.556605989384736	1.21550801889815	0.846807599423748	1.74474077111626
GCST90199925	GCST90086108	AMD	Succinimide levels	Weighted mode	21	0.176470872572305	0.161590975893991	0.287777608829151	-0.140247	0.493189185324527	1.19299967724168	0.869143147852375	1.63753028878563
GCST90199932	GCST90086108	AMD	Mannonate levels	MR Egger	21	0.170676300269475	0.167089220073833	0.319863580027275	-0.156819	0.498171171614187	1.18610674444043	0.854859140923831	1.64570879792747
GCST90199932	GCST90086108	AMD	Mannonate levels	Weighted median	21	0.105609667018889	0.13347031307484	0.428792516365592	-0.155992	0.367211480645576	1.11138798044649	0.855565909439277	1.44370320211852
GCST90199932	GCST90086108	AMD	Mannonate levels	Inverse variance weighted	21	0.121610568192051	0.0996987166701701	0.222548028078131	-0.0737989	0.317020052865584	1.12931422525444	0.928858453189516	1.37303010483754
GCST90199932	GCST90086108	AMD	Mannonate levels	Simple mode	21	0.0941116139768206	0.224088939103598	0.678981534251447	-0.345103	0.533325934619872	1.0986823673822	0.708147618251598	1.70459225348645
GCST90199932	GCST90086108	AMD	Mannonate levels	Weighted mode	21	0.0999651694965877	0.172373241852952	0.568435364213846	-0.237886	0.437816723528374	1.10513242508658	0.788292248196317	1.54932092732389
GCST90200335	GCST90086108	AMD	Stearoyl sphingomyelin (d18:1/18:0) levels	MR Egger	33	-0.0174983	0.142312515987582	0.902935152831783	-0.296431	0.261434264272735	0.982653938541038	0.743467074596125	1.29879156175782
GCST90200335	GCST90086108	AMD	Stearoyl sphingomyelin (d18:1/18:0) levels	Weighted median	33	0.0270961544122469	0.0998303027679966	0.786066375698826	-0.168571	0.22276354783752	1.02746659346023	0.844871073493616	1.24952508589436
GCST90200335	GCST90086108	AMD	Stearoyl sphingomyelin (d18:1/18:0) levels	Inverse variance weighted	33	0.035317151338652	0.0714012501563953	0.620861806404396	-0.104629	0.175263601645187	1.03595	0.900658335684636	1.19156027246588
GCST90200335	GCST90086108	AMD	Stearoyl sphingomyelin (d18:1/18:0) levels	Simple mode	33	0.0786304229821845	0.180619324144289	0.666239550644127	-0.275383	0.432644298304992	1.08180443812281	0.759280919351418	1.54132787024581
GCST90200335	GCST90086108	AMD	Stearoyl sphingomyelin (d18:1/18:0) levels	Weighted mode	33	0.0509261778469272	0.16390128264728	0.758034108190208	-0.27032	0.372172691835595	1.05224521140885	0.763134995457958	1.45088351539745
GCST90200426	GCST90086108	AMD	Xylose levels	MR Egger	26	0.28109048889973	0.144297876239409	0.0632043230673174	-0.00173335	0.563914326328972	1.32457345770726	0.998268152851452	1.75753863313281
GCST90200426	GCST90086108	AMD	Xylose levels	Weighted median	26	0.119652952815413	0.102331819029666	0.242297122245777	-0.0809174	0.32022331811356	1.1271056248624	0.922269856277113	1.37743533625233
GCST90200426	GCST90086108	AMD	Xylose levels	Inverse variance weighted	26	0.106496584039174	0.0748681563955054	0.154894203781545	-0.040245	0.253238170574364	1.11237412661275	0.96055407217551	1.28819004926502
GCST90200426	GCST90086108	AMD	Xylose levels	Simple mode	26	0.16760708200175	0.17114579437626	0.336802804838121	-0.167839	0.50305283897922	1.18247190486431	0.845490222413646	1.65376224198292
GCST90200426	GCST90086108	AMD	Xylose levels	Weighted mode	26	0.144310426622015	0.16001357574603	0.375736491477361	-0.169316	0.457937035084235	1.15524267094832	0.844241927215626	1.58080946439296
GCST90200472	GCST90086108	AMD	X-11850 levels	MR Egger	23	0.262998114187786	0.204147386997773	0.211664210439674	-0.137131	0.663126992703421	1.30082426583912	0.871856210986305	1.94085188506213
GCST90200472	GCST90086108	AMD	X-11850 levels	Weighted median	23	-0.031892	0.118296286555488	0.787472506619409	-0.263753	0.199968735631431	0.968611199982371	0.768163477109785	1.2213645723711
GCST90200472	GCST90086108	AMD	X-11850 levels	Inverse variance weighted	23	-0.0129651	0.08860623950199	0.883666656532207	-0.186633	0.160703126326028	0.987118581799778	0.829747922192669	1.17433628753113
GCST90200472	GCST90086108	AMD	X-11850 levels	Simple mode	23	-0.0489654	0.199141803623455	0.808053054219044	-0.439283	0.341352559080256	0.952214098568015	0.644498160263975	1.40684915088094
GCST90200472	GCST90086108	AMD	X-11850 levels	Weighted mode	23	-0.0489654	0.17730857601781	0.785003512214059	-0.39649	0.298559432973191	0.952214098568015	0.67267687898122	1.34791564545065
GCST90200517	GCST90086108	AMD	X-13553 levels	MR Egger	20	-0.123194	0.181374993088092	0.505638101892712	-0.478689	0.232301081164718	0.88409221578347	0.619595215900258	1.26149948539104
GCST90200517	GCST90086108	AMD	X-13553 levels	Weighted median	20	-0.110061	0.145537467508615	0.449505222372982	-0.395315	0.175192159550817	0.895779243159607	0.673468056685383	1.19147514794522
GCST90200517	GCST90086108	AMD	X-13553 levels	Inverse variance weighted	20	-0.032114	0.102408383046683	0.753834040794372	-0.232834	0.168606399652427	0.968396148486368	0.792284715983491	1.18365416053636
GCST90200517	GCST90086108	AMD	X-13553 levels	Simple mode	20	-0.194825	0.285545588687827	0.503289122708351	-0.754494	0.364844254583142	0.822978585045056	0.470248287224644	1.44028967216463
GCST90200517	GCST90086108	AMD	X-13553 levels	Weighted mode	20	-0.187104	0.237171814912771	0.439905476072091	-0.651961	0.277752500865019	0.829357266104912	0.521023041023689	1.32015941845793
GCST90200697	GCST90086108	AMD	N2-acetyl,N6,N6-dimethyllysine levels	MR Egger	23	-0.049386	0.050825437683105	0.342270194252719	-0.149004	0.0502318536935269	0.951813654744259	0.861565787504573	1.05151486572094
GCST90200697	GCST90086108	AMD	N2-acetyl,N6,N6-dimethyllysine levels	Weighted median	23	-0.0301509	0.0474880743622273	0.52548387534207	-0.123228	0.062925736606313	0.97029911489976	0.884062502292049	1.06494774966062
GCST90200697	GCST90086108	AMD	N2-acetyl,N6,N6-dimethyllysine levels	Inverse variance weighted	23	-0.0104112	0.0369281789583473	0.777996394997833	-0.0827904	0.0619680311929789	0.989642809377682	0.920544045124161	1.06392833166484
GCST90200697	GCST90086108	AMD	N2-acetyl,N6,N6-dimethyllysine levels	Simple mode	23	0.0666519548719389	0.128518568173528	0.60920513654694	-0.185244	0.318548348492054	1.06892337985022	0.83090115458872	1.37513010504359
GCST90200697	GCST90086108	AMD	N2-acetyl,N6,N6-dimethyllysine levels	Weighted mode	23	-0.03308	0.037729769465735	0.390090580925845	-0.10703	0.0408703882845394	0.967461198426166	0.89849844086789	1.04171707805758
id.exposure	id.outcome	outcome	exposure	method	nsnp	b	se	pval	lo_ci	up_ci	or	or_lci95	or_uci95
GCST90086108	GCST90200335	stearoyl sphingomyelin (d18:1 / 18:0)	AMD	MR Egger	17	0.0907206140110211	0.0348873750093219	0.0200835945947452	0.0223413589927502	0.159099869029292	1.0949630451867	1.0225927961448	1.17245503277999
GCST90086108	GCST90200335	stearoyl sphingomyelin (d18:1 / 18:0)	AMD	Weighted median	17	0.0363966287882073	0.0199616516631552	0.0682538008746473	-0.00272821	0.0755214660479915	1.03706709559433	0.997275509707065	1.07844637745128
GCST90086108	GCST90200335	stearoyl sphingomyelin (d18:1 / 18:0)	AMD	Inverse variance weighted	17	0.0337321794476824	0.0153931327179892	0.0284244166326874	0.00356163932042357	0.0639027195749413	1.03430756080828	1.00356798949452	1.06598869388411
GCST90086108	GCST90200335	stearoyl sphingomyelin (d18:1 / 18:0)	AMD	Simple mode	17	0.00292198199954313	0.0432192167834566	0.946935037137943	-0.0817877	0.0876316468951181	1.00292625514996	0.921467581256859	1.09158595888652
GCST90086108	GCST90200335	stearoyl sphingomyelin (d18:1 / 18:0)	AMD	Weighted mode	17	0.0357827582710552	0.0201029679657041	0.0940771083538885	-0.00361906	0.0751845754838352	1.03643066604269	0.996387481959073	1.07808312023517
