# Supplementary material for: Causal association between metabolites and age-related macular degeneration: a bidirectional two-sample mendelian randomization study
Source: Hereditas. 2024 Dec 20;161:51. doi: 10.1186/s41065-024-00356-6 (PMC11662531; doi:10.1186/s41065-024-00356-6)
Supplement: Supplementary file 12 — Supplementary Material 12 [file 41065_2024_356_MOESM12_ESM.xlsx]

## Sheet: Sheet1
outcome_id	outcome	exposure	egger_intercept	se	pval
GCST90043776	AMD	DHEAS levels	-0.00538253	0.0203036084421052	0.792197400093632
GCST90043776	AMD	1-stearoyl-GPE (18:0) levels	0.00862091834398796	0.0213580627575474	0.689082898702431
GCST90043776	AMD	Gulonate levels	-0.0106481	0.0321016705909602	0.743566038966059
GCST90043776	AMD	5alpha-androstan-3beta,17beta-diol disulfate levels	0.0050654832607334	0.0190433385877671	0.792339035743437
GCST90043776	AMD	16a-hydroxy DHEA 3-sulfate levels	0.0154666168921746	0.0162903370902937	0.353198830284919
GCST90043776	AMD	Androstenediol (3beta,17beta) monosulfate (1) levels	-0.0100918	0.0214573087273337	0.641527671804685
GCST90043776	AMD	Succinimide levels	-0.0326638	0.031336268776022	0.311840725137132
GCST90043776	AMD	Mannonate levels	-0.0197914	0.0318275315360577	0.542302625313814
GCST90043776	AMD	Stearoyl sphingomyelin (d18:1/18:0) levels	0.0400852603504409	0.022606390689964	0.0863524139657703
GCST90043776	AMD	Xylose levels	0.0280443119611774	0.0285297985760342	0.33542206652498
GCST90043776	AMD	X-11850 levels	-0.0157641	0.0380220497446165	0.682844485426808
GCST90043776	AMD	X-13553 levels	-0.0221547	0.0264490046862621	0.411665256429672
GCST90043776	AMD	N2-acetyl,N6,N6-dimethyllysine levels	-0.0128745	0.0195516087687337	0.516761372311511
outcome_id	outcome	exposure	method	Q	Q_df	Q_pval
GCST90043776	AMD	DHEAS levels	MR Egger	51.5280216537152	43	0.174675704444734
GCST90043776	AMD	DHEAS levels	Inverse variance weighted	51.6122390989895	44	0.200716212641561
GCST90043776	AMD	1-stearoyl-GPE (18:0) levels	MR Egger	32.7598448171332	33	0.479027813565741
GCST90043776	AMD	1-stearoyl-GPE (18:0) levels	Inverse variance weighted	32.9227681728049	34	0.520284907242728
GCST90043776	AMD	Gulonate levels	MR Egger	15.4915173894995	20	0.747626389331615
GCST90043776	AMD	Gulonate levels	Inverse variance weighted	15.6015427348424	21	0.791604429379682
GCST90043776	AMD	5alpha-androstan-3beta,17beta-diol disulfate levels	MR Egger	22.7140703185652	26	0.649068202735906
GCST90043776	AMD	5alpha-androstan-3beta,17beta-diol disulfate levels	Inverse variance weighted	22.7848250669246	27	0.696516614399927
GCST90043776	AMD	16a-hydroxy DHEA 3-sulfate levels	MR Egger	22.3388301801696	21	0.380215147160308
GCST90043776	AMD	16a-hydroxy DHEA 3-sulfate levels	Inverse variance weighted	23.2977264872674	22	0.385084492268259
GCST90043776	AMD	Androstenediol (3beta,17beta) monosulfate (1) levels	MR Egger	33.9411996925365	30	0.28318974546787
GCST90043776	AMD	Androstenediol (3beta,17beta) monosulfate (1) levels	Inverse variance weighted	34.1914606953568	31	0.316936893009194
GCST90043776	AMD	Succinimide levels	MR Egger	14.6039311257053	17	0.623986190203658
GCST90043776	AMD	Succinimide levels	Inverse variance weighted	15.6904530110812	18	0.614140754372026
GCST90043776	AMD	Mannonate levels	MR Egger	13.4043089987334	17	0.708727620186038
GCST90043776	AMD	Mannonate levels	Inverse variance weighted	13.7909840674474	18	0.742611506687068
GCST90043776	AMD	Stearoyl sphingomyelin (d18:1/18:0) levels	MR Egger	26.1173587718732	30	0.669127875986371
GCST90043776	AMD	Stearoyl sphingomyelin (d18:1/18:0) levels	Inverse variance weighted	29.2615355762393	31	0.555614292591654
GCST90043776	AMD	Xylose levels	MR Egger	17.9603063384314	24	0.8049296661839
GCST90043776	AMD	Xylose levels	Inverse variance weighted	18.9265622590278	25	0.800628059237318
GCST90043776	AMD	X-11850 levels	MR Egger	23.146067576295	20	0.281679363282078
GCST90043776	AMD	X-11850 levels	Inverse variance weighted	23.3450047626568	21	0.325862891733325
GCST90043776	AMD	X-13553 levels	MR Egger	17.5312266455628	21	0.678445359821684
GCST90043776	AMD	X-13553 levels	Inverse variance weighted	18.2328672383303	22	0.69209578033719
GCST90043776	AMD	N2-acetyl,N6,N6-dimethyllysine levels	MR Egger	33.5256104155535	23	0.0723357529123351
GCST90043776	AMD	N2-acetyl,N6,N6-dimethyllysine levels	Inverse variance weighted	34.1576544653313	24	0.0819059095888423
outcome_id	outcome	exposure	egger_intercept	se	pval
GCST90086108	AMD	DHEAS levels	0.0170066244307184	0.0153899149060575	0.275282922186727
GCST90086108	AMD	1-stearoyl-GPE (18:0) levels	0.0450796554535994	0.0194046111823422	0.0266856177061806
GCST90086108	AMD	Gulonate levels	-0.0250493	0.0275665039487945	0.375522845482949
GCST90086108	AMD	5alpha-androstan-3beta,17beta-diol disulfate levels	-0.011683	0.0162472735611751	0.478761604579863
GCST90086108	AMD	16a-hydroxy DHEA 3-sulfate levels	0.00624240055351328	0.0143097443171305	0.667118665909498
GCST90086108	AMD	Androstenediol (3beta,17beta) monosulfate (1) levels	-0.00100939	0.017018359335488	0.953110583594823
GCST90086108	AMD	Succinimide levels	0.00877865788578441	0.0262769019950532	0.74197645545461
GCST90086108	AMD	Mannonate levels	-0.0097732	0.026373079967185	0.715053295442506
GCST90086108	AMD	Stearoyl sphingomyelin (d18:1/18:0) levels	0.0086784500958952	0.0202281103284028	0.670868893621869
GCST90086108	AMD	Xylose levels	-0.0332975	0.0235256355898076	0.169806293442371
GCST90086108	AMD	X-11850 levels	-0.0402606	0.0268317095258598	0.148374751820679
GCST90086108	AMD	X-13553 levels	0.0146229939051893	0.0238424802496851	0.547339414059139
GCST90086108	AMD	N2-acetyl,N6,N6-dimethyllysine levels	0.0167662289578794	0.0151098401063059	0.27970693642711
outcome_id	outcome	exposure	method	Q	Q_df	Q_pval
GCST90086108	AMD	DHEAS levels	MR Egger	36.0847943353892	43	0.763285305359612
GCST90086108	AMD	DHEAS levels	Inverse variance weighted	37.3059296890807	44	0.752155932364524
GCST90086108	AMD	1-stearoyl-GPE (18:0) levels	MR Egger	30.215073951743	32	0.55707534248477
GCST90086108	AMD	1-stearoyl-GPE (18:0) levels	Inverse variance weighted	35.6120598838116	33	0.34639825323318
GCST90086108	AMD	Gulonate levels	MR Egger	15.2832499290185	18	0.64243507797485
GCST90086108	AMD	Gulonate levels	Inverse variance weighted	16.1089584698703	19	0.649996208044765
GCST90086108	AMD	5alpha-androstan-3beta,17beta-diol disulfate levels	MR Egger	17.8269965231422	25	0.849646019193092
GCST90086108	AMD	5alpha-androstan-3beta,17beta-diol disulfate levels	Inverse variance weighted	18.3440682159586	26	0.862898930133035
GCST90086108	AMD	16a-hydroxy DHEA 3-sulfate levels	MR Egger	23.581421295009	21	0.313778435893026
GCST90086108	AMD	16a-hydroxy DHEA 3-sulfate levels	Inverse variance weighted	23.7951142474461	22	0.358060129693222
GCST90086108	AMD	Androstenediol (3beta,17beta) monosulfate (1) levels	MR Egger	19.3973718601026	29	0.910670277192429
GCST90086108	AMD	Androstenediol (3beta,17beta) monosulfate (1) levels	Inverse variance weighted	19.4008897526268	30	0.93121285890836
GCST90086108	AMD	Succinimide levels	MR Egger	28.2599061325818	19	0.0785527986299599
GCST90086108	AMD	Succinimide levels	Inverse variance weighted	28.4259126123488	20	0.0996942775239483
GCST90086108	AMD	Mannonate levels	MR Egger	27.8011971608196	19	0.0873300289003514
GCST90086108	AMD	Mannonate levels	Inverse variance weighted	28.0021351892813	20	0.10934883489168
GCST90086108	AMD	Stearoyl sphingomyelin (d18:1/18:0) levels	MR Egger	15.784186765645	31	0.989285683079151
GCST90086108	AMD	Stearoyl sphingomyelin (d18:1/18:0) levels	Inverse variance weighted	15.9682528245172	32	0.991911271884145
GCST90086108	AMD	Xylose levels	MR Egger	14.3911668721331	24	0.93731657881705
GCST90086108	AMD	Xylose levels	Inverse variance weighted	16.3944369196897	25	0.902575208179721
GCST90086108	AMD	X-11850 levels	MR Egger	14.4710202092848	21	0.848529766838372
GCST90086108	AMD	X-11850 levels	Inverse variance weighted	16.7224760792097	22	0.778486922871936
GCST90086108	AMD	X-13553 levels	MR Egger	19.2840584339962	18	0.374530889292662
GCST90086108	AMD	X-13553 levels	Inverse variance weighted	19.6870497322385	19	0.413625836333245
GCST90086108	AMD	N2-acetyl,N6,N6-dimethyllysine levels	MR Egger	22.2932377782467	21	0.382783985808843
GCST90086108	AMD	N2-acetyl,N6,N6-dimethyllysine levels	Inverse variance weighted	23.6003	22	0.368522566213776
exposure_id	outcome	exposure	egger_intercept	se	pval
GCST90086108	stearoyl sphingomyelin (d18:1 / 18:0)	AMD	-0.0275213	0.0151193972716131	0.0887290162778708
GCST90086108	stearoyl sphingomyelin (d18:1 / 18:0)	AMD	method	Q	Q_df	Q_pval
GCST90086108	stearoyl sphingomyelin (d18:1 / 18:0)	AMD	MR Egger	9.75339050884287	15	0.834958874049426
GCST90086108	stearoyl sphingomyelin (d18:1 / 18:0)	AMD	Inverse variance weighted	13.066741473038	16	0.66787171982925
